# Supplementary material for: TCR Clonality and Genomic Instability Signatures as Prognostic Biomarkers in High Grade Serous Ovarian Cancer
Source: Cancers (Basel). 2021 Aug 31;13(17):4394. doi: 10.3390/cancers13174394 (PMC8430641; doi:10.3390/cancers13174394)
Supplement: Supplementary file 1 [file cancers-13-04394-s001.zip]

Archive with 1 entries (1 files):
- cancers-1336774-supplementary.pdf
